# Supplementary material for: Cross-Reactivity and Sequence Homology Between Alpha-Synuclein and Food Products: A Step Further for Parkinson’s Disease Synucleinopathy
Source: Cells. 2021 May 5;10(5):1111. doi: 10.3390/cells10051111 (PMC8147930; doi:10.3390/cells10051111)
Supplement: Supplementary file 1 [file cells-10-01111-s001.zip]

Archive with 1 entries (1 files):
- cells-1182069-supplementary.pdf
